# Supplementary material for: A Comparative Genomic Survey Provides Novel Insights into Molecular Evolution of l-Aromatic Amino Acid Decarboxylase in Vertebrates
Source: Molecules. 2018 Apr 16;23(4):917. doi: 10.3390/molecules23040917 (PMC6017361; doi:10.3390/molecules23040917)
Supplement: Supplementary file 1 [file molecules-23-00917-s001.zip]

Archive with 3 entries (3 files):
- Table S1.docx
- Table S2.docx
- Table S3.docx
